# Supplementary material for: Properties of Adenovirus Vectors with Increased Affinity to DSG2 and the Potential Benefits of Oncolytic Approaches and Gene Therapy
Source: Viruses. 2022 Aug 21;14(8):1835. doi: 10.3390/v14081835 (PMC9412290; doi:10.3390/v14081835)
Supplement: Supplementary file 1 [file viruses-14-01835-s001.zip]

Archive with 1 entries (1 files):
- viruses-1884925-supplementary.pdf
